# Supplementary material for: Microarray Gene Expression Analysis of Lesional Skin in Canine Pemphigus Foliaceus
Source: Vet Sci. 2024 Feb 14;11(2):89. doi: 10.3390/vetsci11020089 (PMC10893259; doi:10.3390/vetsci11020089)
Supplement: Supplementary file 1 [file vetsci-11-00089-s001.zip]

Archive with 3 entries (3 files):
- Figure_Suppl_1.PCAScoresPlot.tif
- TableS1.DifferentiallyExpressedGenes(DEGs).xlsx
- TableS2.UpregulatedProcessNetworks.xlsx
