# Supplementary material for: Microarray Gene Expression Analysis of Lesional Skin in Canine Pemphigus Foliaceus
Source: Vet Sci. 2024 Feb 14;11(2):89. doi: 10.3390/vetsci11020089 (PMC10893259; doi:10.3390/vetsci11020089)
Supplement: Supplementary file 1 [file vetsci-11-00089-s001.zip › TableS1.DifferentiallyExpressedGenes(DEGs).xlsx]

## Sheet: PF v Healthy - 1_PF vs Healthy_
Name	Fold Change	p-Adj
IL19	5898.37	5.57e-06
S100A12	1500.06	5.05e-08
CXCL8	1395.24	4.63e-06
S100A9	918.694	5.05e-08
LOC106557449	682.583	2.35e-06
S100A8	626.361	5.05e-08
IL1B	604.463	1.31e-05
OSM	341.012	2.34e-05
LOC102153988	249.148	7.33e-08
IL17F	199.107	5.78e-05
MEFV	158.142	5.47e-05
LOC483397	155.812	4.69e-05	IFITM1
CCL3	146.923	0.000135
IL23A	127.857	5.78e-05
MMP1	114.639	5.97e-06
IL18RAP	113.591	8.02e-06
PTGS2	99.06	1.74e-05
SLAMF1	95.0003	8.41e-05
CD4	88.9955	1.13e-05
CCL4	83.9763	8.58e-05
FCGR1A	77.9064	2.02e-06
CR1L	72.0257	3.43e-06
SLC11A1	64.7438	2.02e-06
CCL8	64.5932	0.010262
CXCR1	63.139	3.43e-06
ISG20	61.4397	1.04e-06
TREM1	56.9763	5.07e-06
SELL	56.2394	5.07e-06
LOC484306	46.8979	3.43e-06
PLAUR	45.4428	1.23e-05
CCL20	39.1364	6.96e-05
IL22RA2	34.7996	6.96e-05
ARG1	33.8889	1.74e-05
IL6	33.0649	0.000114
CCL28	30.635	0.000115
LOC484788	30.4333	8.04e-05
IL17A	29.1144	0.001167
ICAM3	26.5027	5.93e-06
CXCL10	26.0209	0.004974
FPR2	22.5438	0.000261
MMP9	19.7937	0.000123
ITGAM	19.6933	3e-05
TNFSF18	19.3599	0.000203
CCR1	19.1804	7.33e-08
LOC100683099	18.7456	9.97e-05
NLRP3	18.7028	1.23e-05
CSF3R	18.5611	1.31e-05
ARG2	18.0287	1.6e-06
CCL2	17.5004	3.4e-05
TLR8	17.0694	3.43e-06
HCK	16.695	4.31e-05
PLAU	16.1361	0.000562
LY9	15.8855	1.38e-05
SYK	15.8242	7.3e-06
NCF4	15.7229	5.11e-05
IL1RN	14.8387	0.000277
CCL23	13.7496	2.17e-05
POU2AF1	13.1027	0.001242
CXCR2	12.9034	5.09e-05
IL2RA	12.3761	0.000383
LOC478984	12.2783	1.31e-05
CD48	12.2541	2.67e-06
CD14	12.0255	3.69e-07
LOC102154078	11.6291	1.93e-07
CXCR4	11.0931	0.001217
TNFRSF1B	10.4978	1.33e-05
TLR6	10.4024	4.63e-06
CCL17	10.1218	0.014702
TNFAIP3	10.0292	0.000158
SELE	9.95368	0.000421
TYROBP	9.65623	1.31e-05
SLC16A3	9.38775	0.00016
CLEC7A	8.60789	0.003244
CCL7	8.49086	0.01595
IL2RG	8.47874	2.67e-06
ADORA2A	8.45579	0.000294
HBEGF	8.23233	2.75e-06
LY96	8.07812	1.85e-06
IGHG	7.94656	0.038964
LCP1	7.9195	3.43e-06
CD79A	7.71604	0.002247
JAK3	7.58926	5.93e-06
LIF	7.58621	2.41e-05
ITGB2	7.48094	3.36e-06
REL	7.36645	1.31e-05
ITGAL	7.23468	1.63e-05
HDC	7.2187	0.005547
CCR5	7.16477	3.78e-05
PTPRC	7.04427	1.98e-05
CDKN2A	6.88774	0.000236
PCNA	6.85022	0.000118
TLR1	6.70743	3e-05
CD274	6.55743	0.000285
CCL22	6.54186	0.009863
SLAMF6	6.51019	0.001179
CD180	6.23077	1.33e-05
IL1A	6.11965	0.00076
CD53	6.06333	1.33e-05
TLR2	6.04935	6.96e-05
FOS	5.99995	0.001047
FAS	5.96586	2.26e-05
FCER1G	5.92543	2.62e-06
IL23R	5.74872	0.036016
MSR1	5.73212	7.33e-05
SERPINB2	5.70905	9.72e-05
ADORA3	5.68681	0.015621
LY86	5.54101	0.000117
CD68	5.44499	0.000449
DEFB1	5.34893	0.000994
IFNA7	5.29151	0.049121
TNF	5.25001	0.000905
CD8A	5.22134	0.002434
PIK3CG	5.1996	9.94e-05
CIITA	5.11045	0.000128
NLRC5	5.05556	4.83e-05
CH25H	5.03887	0.002172
IFGGC1	5.03573	0.043751
CSF2RB	4.95306	0.000117
PIP	4.92229	0.048169
LYN	4.80018	1.04e-06
CD80	4.78736	8.87e-05
SLAMF7	4.71782	0.033797
CD3D	4.7059	0.003099
CD86	4.7057	2.67e-06
CXCR6	4.61282	0.002002
IRF1	4.59967	0.000913
IGHM	4.599	0.018328
IL2RB	4.59766	0.001828
SELPLG	4.57702	1.01e-05
DLA-DOB	4.49266	0.040766
IL18R1	4.44829	0.005225
CD37	4.39219	2.15e-05
SLC16A1	4.38775	0.000336
THBS1	4.35038	0.00223
TRAC	4.32743	0.002644
CYBB	4.32491	1.63e-05
LOC100686511	4.31025	0.000995
CFP	4.3021	8.07e-06
LAIR1	4.29763	0.000259
DOK2	4.26809	0.016826
C1QB	4.17354	0.001167
CD3E	4.17099	0.000424
LTF	4.14749	0.00146
CTSS	4.1377	1.72e-06
PDPN	4.13765	0.000222
IL10RA	4.11876	3.43e-06
CD97	4.09763	0.001163
CD40	4.02079	0.002982
CCR2	3.97132	0.001367
DLA-DQA1	3.8302	7.8e-05
IL1RAP	3.80994	0.000646
CTLA4	3.72973	0.010901
IL7R	3.6985	0.004711
CCR6	3.68131	0.021318
HLA-DRB1	3.67008	0.00023
IL18	3.66939	0.000329
LBP	3.64286	0.014421
CCL5	3.6079	0.005569
BHLHE40	3.56245	0.00017
OAS3	3.52756	8.87e-05
ITGA4	3.51967	0.000438
CDK1	3.48827	0.000273
CEACAM1	3.47719	0.000517
DLA-DRA	3.47121	0.000242
C2	3.45264	0.000313
IL4R	3.40553	3.4e-05
RAD51	3.40438	0.003178
PSMB8	3.3583	0.000683
ANKRD22	3.35746	0.000652
TRIB1	3.34719	0.001
STAT4	3.34533	0.008041
TNFSF13B	3.34028	0.002048
XCR1	3.30782	0.007567
CPA3	3.29967	0.043717
PVR	3.29302	0.000203
SAA1	3.21429	0.028815
IL13RA2	3.1642	0.021676
CD2	3.13953	0.005226
TUBB3	3.13477	0.00247
CD163	3.10555	0.000418
IL21R	3.09524	0.00016
IFNAR2	3.09524	0.000218
ICOS	3.08442	0.010272
DOCK2	3.0397	0.000103
FCER2	3.01929	0.006057
IFNGR1	2.99158	3.37e-05
FCER1A	2.95726	0.00076
IL1R2	2.9374	0.038514
BTK	2.9261	0.000463
DLA-DMA	2.90518	0.000616
FCAR	2.87721	0.002434
CD74	2.87171	0.000616
CXCL16	2.86086	0.000367
DLA-DQB1	2.86015	0.009322
BIRC5	2.85482	0.000996
LOC609830	2.84146	9.57e-06
SOCS1	2.82535	0.001446
CEBPB	2.80971	6.98e-05
TNFRSF14	2.77612	4.84e-05
SIGLEC1	2.77333	0.022884
MRC1	2.76328	0.001246
CD5	2.75788	0.003002
CASP8	2.74554	0.009389
NFKBIA	2.73288	0.002283
TRBC	2.72218	0.002631
SDC4	2.71221	0.003252
CD38	2.65651	0.005821
ITGB3	2.65325	0.002492
IL17RA	2.59865	8.87e-05
MKI67	2.58186	0.004754
MYD88	2.55471	2.02e-06
DLA-DMB	2.53072	0.007212
B2M	2.52857	0.000336
PSMB10	2.51797	0.021121
MASP1	2.49046	0.003767
TLR4	2.48802	0.000463
CCL19	2.45908	0.023149
PYCARD	2.43836	0.002484
CFB	2.43132	0.010089
TAP1	2.42484	9.94e-05
CD3G	2.42098	0.03745
CD47	2.41845	1.24e-05
MS4A2	2.41523	0.023249
PSMB9	2.3982	0.001217
CCL13	2.39195	0.000248
LOC488449	2.3847	0.000913
C3AR1	2.37469	0.000938
PIK3CD	2.35915	7.3e-06
LOC487977	2.35727	0.003904
IRAK2	2.35256	0.036606
IL15RA	2.35106	0.000115
VEGFA	2.33399	0.003855
ICOSLG	2.32431	0.001158
DLA-64	2.31187	0.006278
TNFRSF1A	2.2952	1.58e-05
STAT3	2.28052	0.000118
ANXA1	2.278	0.002116
IL1R1	2.26649	0.000746
SHMT2	2.21539	0.001167
CLU	2.20532	0.000996
TNFRSF13C	2.18278	0.000994
TRAF3	2.167	0.00015
TRAF1	2.16406	0.002283
HIF1A	2.14795	9.97e-05
C3	2.14758	0.031205
CD209	2.13794	0.00499
TAL1	2.12594	0.001518
CYLD	2.12123	0.000653
IRF4	2.1058	0.026403
CD3EAP	2.09975	0.021653
IL13RA1	2.0921	0.000663
PRKCD	2.08165	0.000306
IL22RA1	2.07936	0.002014
CASP10	2.05666	0.000663
ETS1	2.04456	0.000205
NFKB2	2.02956	0.003523
IKBKE	1.99779	0.003936
RELB	1.99035	0.004023
FAM26F	1.98538	0.007864
MAPK14	1.97776	0.001032
IRF8	1.96338	0.009512
HMGCR	1.95346	0.001167
RUNX1	1.93893	0.001058
CDKN1A	1.93751	0.01445
DLA88	1.92818	0.012262
PRDM1	1.91313	0.010089
HSD11B1	1.91251	0.036606
NFKB1	1.88873	0.000205
OAS2	1.86321	0.002492
KDR	1.85779	0.00162
BST2	1.84219	0.029855
ICAM1	1.83896	0.011655
C1QBP	1.83168	0.004141
TERT	1.82664	0.025492
C1QA	1.8188	0.026322
CD83	1.80855	0.015287
CD84	1.80113	0.01208
JAK2	1.79321	4.83e-05
IL2	1.79214	0.001179
LCK	1.76347	0.011999
DUSP6	1.76179	0.002116
LOC100856270	1.76016	0.012845
CDK4	1.75126	0.000836
IRAK4	1.74365	0.000293
PALB2	1.72819	0.009863
ITGAE	1.70026	0.02765
C6	1.69714	0.038823
IRAK1	1.69494	0.003078
MAP2K4	1.69009	0.000285
IL1RL2	1.67831	0.020618
CCL14	1.66444	0.022823
RIPK2	1.65872	0.010089
CD63	1.62452	0.000935
CCND3	1.62071	0.001578
CTSH	1.61453	0.022822
PDCD1LG2	1.60928	0.00752
MAP2K2	1.59883	0.002847
MAPKAPK2	1.58007	0.001653
TANK	1.57448	0.002114
LAMP2	1.57073	0.009739
MYC	1.55154	0.024774
TFEB	1.52545	0.005154
BAX	1.52326	0.001542
BCL6	1.51561	0.049412
IFIH1	1.51465	0.024979
CASP3	1.51228	0.000519
ILF3	1.50428	0.029068
CMKLR1	1.50348	0.029574
LTBR	1.49237	0.006278
CDH1	1.48133	0.01204
IDH2	1.45423	0.021195
GPI	1.44017	0.026053
CD58	1.43802	0.006412
FADD	1.43377	0.007628
FBXW11	1.42629	0.015241
C1R	1.42558	0.042432
CNP	1.4178	0.001979
MAP2K1	1.41728	0.001448
IKBKB	1.39022	0.01109
NUP62	1.38375	0.021821
MAPK1	1.38224	0.047638
TFE3	1.37543	0.002751
IRF2	1.37491	0.001536
PTEN	1.35862	0.00723
TAPBP	1.35683	0.005515
ITGA5	1.34207	0.005569
BID	1.33072	0.040766
TIRAP	1.3201	0.014958
CDKN2C	1.31234	0.047691
APC	1.29415	0.031236
ATG5	1.29354	0.00277
PIN1	1.28017	0.010515
GSK3B	1.25816	0.042232
TGFB1	1.25663	0.048794
ATF1	1.24619	0.029614
TRAF6	1.22766	0.021739
GSK3A	1.19118	0.036897
ITGB1	1.16391	0.026403
FYN	-1.16649	0.036016
RPS6	-1.18848	0.036388
TNKS	-1.25767	0.026165
CD164	-1.26117	0.030442
CREB1	-1.27643	0.003633
PTK2	-1.28349	0.000294
BMI1	-1.29089	0.036016
ATF2	-1.30394	0.004608
RB1	-1.31755	0.029613
IGF1R	-1.32941	0.008694
NFATC3	-1.35249	0.004829
MEF2C	-1.35923	0.012315
MAP3K1	-1.37836	0.000671
PIK3R1	-1.38337	0.001246
TYK2	-1.40743	0.001492
NFATC1	-1.41397	0.049412
TSC2	-1.42453	0.005677
LFNG	-1.4466	0.019126
EPCAM	-1.44878	0.000818
PLCG1	-1.45172	0.000816
BCR	-1.45485	0.01595
TNFRSF18	-1.46188	0.011999
ABL1	-1.46226	0.000905
FGFR3	-1.47098	0.025214
IKBKG	-1.4743	0.000683
MAVS	-1.48147	0.009733
CEBPA	-1.48912	0.01109
ATM	-1.49278	0.003244
VIM	-1.49341	0.004529
CD59	-1.50203	0.025837
APP	-1.5037	0.025214
ATRX	-1.51529	0.003695
DOK1	-1.52692	0.009183
FAT1	-1.53886	0.000228
KMT2A	-1.56839	0.001518
NFATC4	-1.58216	0.038823
LGALS1	-1.58892	0.007006
MCAM	-1.59349	0.010755
TP63	-1.6012	0.002607
SMAD3	-1.62627	0.026403
ERBB3	-1.64816	0.000758
MME	-1.65526	0.009361
AKT3	-1.70323	0.009316
CLDN1	-1.70357	0.009512
MAF	-1.71199	0.001027
NFATC2	-1.75404	0.047821
BRAF	-1.80152	0.004829
RORA	-1.80685	0.007942
NPNT	-1.82753	0.027621
ERBB2	-1.85953	0.000994
BCL2	-1.86111	0.000418
IL34	-1.92315	0.001526
CCND2	-1.95744	0.000686
IDH1	-1.96016	0.002751
ALCAM	-2.04735	0.000305
ITGA2	-2.05977	0.002112
CD200	-2.06091	0.026165
PDGFC	-2.07396	0.000118
TNFSF12	-2.13678	9.43e-05
IL16	-2.20713	0.041883
TGFB2	-2.32709	0.002985
COLEC12	-2.3738	0.004397
NOTCH1	-2.38062	0.000194
IL11RA	-2.41384	0.000226
PPARG	-2.41406	0.000163
S100A4	-2.52526	0.002434
AXL	-2.55879	0.000203
C7	-2.56555	0.013671
CD99	-2.57326	0.000103
CCND1	-2.60234	3.24e-05
CD36	-2.66086	0.01109
APOE	-2.70302	0.009814
FGFR1	-2.70611	1.3e-06
TXNIP	-2.79074	0.00433
CCL21	-2.93793	0.004141
AR	-3.07045	0.000416
CD34	-3.29352	0.001191
CFD	-4.06465	3.43e-05
ESR1	-4.68958	0.000476
GATA3	-4.74067	3.4e-05
S100B	-4.87273	0.005092
CCL27	-13.492	0.000338
