# Supplementary material for: Microarray Gene Expression Analysis of Lesional Skin in Canine Pemphigus Foliaceus
Source: Vet Sci. 2024 Feb 14;11(2):89. doi: 10.3390/vetsci11020089 (PMC10893259; doi:10.3390/vetsci11020089)
Supplement: Supplementary file 1 [file vetsci-11-00089-s001.zip › TableS2.UpregulatedProcessNetworks.xlsx]

## Sheet: Sheet1
Enrichment by Process Networks
#	Networks	Total Genes	FDR	Genes In Data
1	Proliferation_Lymphocyte proliferation	208	1.16809e-34	66
2	Chemotaxis	139	1.26382e-34	55
3	Inflammation_TREM1 signaling	145	3.33385e-29	51
4	Inflammation_Amphoterin signaling	118	1.20571e-28	46
5	Inflammation_Jak-STAT Pathway	185	1.60279e-28	56
6	Inflammation_IL-4 signaling	115	2.9322e-28	45
7	Immune response_Antigen presentation	193	1.33903e-27	56
8	Inflammation_Innate inflammatory response	181	2.65213e-27	54
9	Cell cycle_G1-S Interleukin regulation	128	5.73951e-24	43
10	Inflammation_IL-10 anti-inflammatory response	87	1.05804e-23	36
11	Cell adhesion_Leucocyte chemotaxis	180	7.80957e-23	49
12	Inflammation_Neutrophil activation	215	1.51431e-22	53
13	Immune response_T helper cell differentiation	140	2.3884e-22	43
14	Immune response_TCR signaling	174	8.02528e-22	47
15	Inflammation_Interferon signaling	110	8.38621e-21	37
16	Cell adhesion_Platelet-endothelium-leucocyte interactions	174	4.31604e-20	45
17	Immune response_Th17-derived cytokines	98	1.16732e-19	34
18	Immune response_Phagocytosis	223	1.89334e-19	50
19	Inflammation_IL-2 signaling	104	9.22358e-19	34
20	Inflammation_MIF signaling	141	1.30375e-18	39
21	Inflammation_IL-6 signaling	119	1.12698e-17	35
22	Development_Regulation of angiogenesis	221	2.36499e-17	47
23	Inflammation_IFN-gamma signaling	109	3.46975e-16	32
24	Cell cycle_G1-S Growth factor regulation	195	9.53501e-16	42
25	Inflammation_Inflammasome	120	7.03336e-15	32
26	Immune response_Phagosome in antigen presentation	241	9.90392e-14	44
27	Inflammation_NK cell cytotoxicity	164	4.51689e-13	35
28	Immune response_Innate immune response to RNA viral infection	83	3.80135e-12	24
29	Inflammation_IgE signaling	140	4.2164e-12	31
30	Inflammation_IL-12,15,18 signaling	59	1.12304e-11	20
31	Apoptosis_Anti-Apoptosis mediated by external signals via PI3K/AKT	233	1.14135e-11	40
32	Immune response_BCR pathway	137	6.98761e-11	29
33	Inflammation_Histamine signaling	215	6.98761e-11	37
34	Apoptosis_Anti-apoptosis mediated by external signals via NF-kB	111	6.98761e-11	26
35	Inflammation_Complement system	75	1.7133e-10	21
36	Inflammation_Protein C signaling	108	2.16935e-10	25
37	Development_Hemopoiesis, Erythropoietin pathway	136	2.81805e-10	28
38	Signal transduction_NOTCH signaling	235	8.94486e-10	37
39	Inflammation_IL-13 signaling pathway	91	1.21224e-09	22
40	Development_Blood vessel morphogenesis	227	1.23041e-09	36
41	Apoptosis_Apoptosis stimulation by external signals	144	5.15479e-09	27
42	Signal transduction_Nitric oxide signaling	88	2.33905e-08	20
43	Proliferation_Positive regulation cell proliferation	221	3.12984e-08	33
44	Immune response_IL-5 signalling	38	5.21294e-08	13
45	Apoptosis_Anti-Apoptosis mediated by external signals via MAPK and JAK/STAT	179	1.52019e-07	28
46	Proliferation_Negative regulation of cell proliferation	183	2.42072e-07	28
47	Cell adhesion_Integrin priming	110	4.87159e-06	19
48	Development_EMT_Regulation of epithelial-to-mesenchymal transition	224	5.07402e-06	29
49	Apoptosis_Death Domain receptors & caspases in apoptosis	123	6.62619e-06	20
50	Signal transduction_ERBB-family signaling	75	8.92956e-06	15
51	Inflammation_Kallikrein-kinin system	187	1.42803e-05	25
52	Reproduction_Feeding and Neurohormone signaling	210	3.72876e-05	26
53	Translation_Regulation of initiation	127	3.8464e-05	19
54	Cell adhesion_Glycoconjugates	162	3.91943e-05	22
55	Signal transduction_Androgen receptor signaling cross-talk	72	0.000512489	12
56	Signal transduction_CREM pathway	98	0.00081082	14
57	Cardiac development_Role of NADPH oxidase and ROS	134	0.00081082	17
58	Cell adhesion_Integrin-mediated cell-matrix adhesion	214	0.000918365	23
59	Signal Transduction_TGF-beta, GDF and Activin signaling	154	0.0014494	18
60	Blood coagulation	93	0.00153211	13
61	Apoptosis_Anti-Apoptosis mediated by external signals by Estrogen	95	0.00182655	13
62	Signal transduction_Leptin signaling	107	0.00182655	14
63	Reproduction_FSH-beta signaling pathway	161	0.00230365	18
64	DNA damage_Checkpoint	124	0.00265558	15
65	Autophagy_Autophagy	55	0.00312586	9
66	Reproduction_Male sex differentiation	241	0.00416568	23
67	Development_Keratinocyte differentiation	58	0.00445528	9
68	Signal Transduction_Cholecystokinin signaling	106	0.00463186	13
69	Muscle contraction_Relaxin signaling	82	0.00482472	11
70	Cell adhesion_Attractive and repulsive receptors	175	0.00534949	18
71	Signal transduction_WNT signaling	176	0.00561488	18
72	Proteolysis_Proteolysis in cell cycle and apoptosis	124	0.00655956	14
73	Cell cycle_G1-S	162	0.0129238	16
74	Apoptosis_Apoptotic nucleus	161	0.0270518	15
75	Signal transduction_ESR1-membrane pathway	91	0.0280088	10
76	Development_Regulation of telomere length	53	0.0290918	7
77	Reproduction_Gonadotropin regulation	199	0.0379075	17
78	Cell cycle_G0-G1	71	0.0445328	8
